# Supplementary material for: Discriminating between Medium-Sized Tridactyl Trackmakers: Tracking Ornithopod Tracks in the Base of the Cretaceous (Berriasian, Spain)
Source: PLoS One. 2013 Nov 26;8(11):e81830. doi: 10.1371/journal.pone.0081830 (PMC3841126; doi:10.1371/journal.pone.0081830)
Supplement: Appendix S1 — Table with the measurements taken in the I?oncalensis trackways in the Huérteles Formation. Abbreviations: see text in Materials and Methods. (XLS) [file pone.0081830.s001.xls]

## Sheet: Hoja1
TRACKWAY	FL	FW	FL/FW	LII	LIII	LIV	AT	Dm-p	IIˆIV	IIˆIII	IIIˆIV	PL	SL	ANG	FR	eTW	Notes
FTS19	21?	18.5	1.1	16.5	20.5	17.5	0.34?	X	66	38	28	X	X	X	X	X	right?
LP1
LP1.1	20.5?	20	1.02	16	22	18	0.32?	X	67	40	27	78	137	x	5	29
LP1.2	22.5	21	1.07	15	22.5	14	0.5	X	67	37	29	66	135	155	11	35
LP1.3	25	23	1.08	17	25	18	0.5	20	71	41	30	75	139/128	152	0?	34
LP1.4	20?	22	0.9	17	20?	17?	0.36	X	75	39	36	68	130	161	10	28
LP1.5	23	21?	1.09	?	23	17	0.44	16	68	35	32	65	122	163	5	32
LP1.6	21	22.5?	0.93	17	21	17	0.35	X	77	42	35	60	128	169	19?	29
LP1.7	24	23	1.04	18	24	18	0.45	X	71	39	32	67	128	169	8	31
LP1.8	22	22	1	16	22	17?	0.44	16	70	39	31	65	131/136	154	16?	38
LP1.9	X	X	X	X	X	X	X	X	X	X	X	72	125	154	10	34
LP1.10	23	22.5	1.02	16?	23	16?	0.5	18	77	42	35	62	x	155	0	39
LP1.11	22	20	1.1	16	22	17	0.5	X	73	42	31	x	128	153	4	36
LP1.12	X	X	X	X	X	X	X	X	X	X	X	X	X	X	X	X
LP1.13	X	X	X	X	X	X	x	x	X	X	X	X	X	X	X	X
LP1.14	23	21.5	1.07	16	23	17?	0.45	x	75	43	32	64?	100?	X	X	X
LP1.15	X	X	X	X	X	X	X	X	X	X	X	47?	137?	X	20?	31?
LP1.16	X	X	X	X	X	X	X	X	X	X	X	X	X	X	X	X
LP1.17	X	X	X	X	X	X	X	X	X	X	X	X	X	X	X	X
MEAN	22.36	21.68	1.03	16.4	22.36	16.9	0.43	17.5	71.9	39.9	31.8	65.7	128.3	158.5	9	33
LP2
LP2.1	X	X	X	X	X	X	X	X	X	X	X	85	163	x	x	35?
LP2.2	X	X	X	X	X	X	X	X	X	X	X	83	x	163	11	40?
LP2.3*	27	29	0.93	19	29	18	0.39	21	74	37	37	X	X	167?	x	42
LP2.4	X	X	X	X	X	X	X	X	X	X	X	X	X	x	x	x
LP2.5	X	X	X	X	X	X	X	X	X	X	X	X	X	x	x	x
LP2.6	X	X	X	X	X	X	X	X	X	X	X	X	X	x	x	x
LP2.7	X	X	X	X	X	X	X	X	X	X	X	X	X	x	x	x
LP2.8	24?	22	1.09?	22	24?	19?	0.33?	X	X	31?	40?	92?	170?	169	9	36
LP2.9	28?	28?	1?	X	X	X	X	X	X	X	X	81	165	175?	x	39?
LP2.10	32	26	1.23	23	32	23	0.52	21	60	28	32	85	158?	173?	0	37
LP2.11	X	X	X	X	X	X	X	X	X	X	X	75	152/159	158	x	x
LP2.12	31?	25	1.24	24	30	24	0.42?	30?	59	25	34	79	x	x	0	x
MEAN	28.4	26	1.09	22	28.4	21	0.41	24	64.3	30.25	35.7	82.8	161.6	167.5	5	38.1
LP3
LP3.1	19.5	21	0.93	15	19.5	16	0.39	X	81	43	38	55	107	x	8	40
LP3.2	23	22	1.04	16	23	16	0.47	X	81	43	38	58	106	150	9	40
LP3.3	X	20?	X	14.5?	X	14.5?	X	X	75?	40?	35?	54?	118	146	15?	45
LP3.4	X	X	X	X	X	X	X	X	X	X	X	66?	121?	158	6?	45
LP3.5	22	21	1.04	16	22	17	0.48	X	72	40	32	57	119	159	13	33
LP3.6	21	19.5	1.07	16.5	21	16.5	0.41	X	72	40	32	64	120	158?	12	33
LP3.7	X	X	X	X	X	X	X	X	X	X	X	59	113	165	x	x
LP3.8	23.5	20.5	1.14	15.5	23.5	16	0.54	X	71	38	33	57	111	149	6	35
LP3.9	22	20	1.1	15	22	15	0.47	X	78	42	36	59	X	x	5	40
LP3.10	22	20?	1.1	15	22	15	0.51	x	75	42	33	X	X	x	9	38
MEAN	21.85	20.5	1.06	15.43	21.85	15.75	0.46	X	75.62	41	34.62	58.77	114.37	155	9.22	38.77
SS26
SS26.1	X	X	X	X	X	X	X	X	X	X	X	60
SS26.2	X	X	X	X	X	X	X	X	X	X	X	63
SS26.3	23.5	21	1.2	18.5	23.5	17.5	0.39	X	65	33	32	56
SS26.4	X	X	X	X	X	X	X	X	X	X	X	X
MEAN												59.6
SS27	20.5	16.5	1.24	15	20.5	15	0.45	X	64	34	30	X	X	X	X	X	left?
VAIV.1
VAIV.1.1	22	24	0.91	17	22	15?	0.45	27?	89	47	42	55	107	X	14	X
VAIV.1.2	23	20.5	1.12	16.5	23	17.5	0.48	13	72	36	36	52.5	X	162	15	30
VAIV.1.3	24.5	25	1.02	18	24.5	18	0.4	17	78	42	36	X	X	X	13	X
MEAN	23.1	23.1	1.01	17.1	23.1	16.8	0.44	19?	79.6	41.6	38	53.7	107	162	14	30
LTR5
LTR5.6	28.5	25.5	1.11	21	28	22	0.42	X	68	33	35	75.5	143.5	X	X	X
LTR5.7	28?	23	1.21?	17?	28?	21?	0.52?	X	66	34	32	73	X	152	(+10)	39
LTR5.8	29	24.5	1.18	22	29	23	0.46	X	60	30	30	X	X	X	X	X
MEAN	28.7	24.3	1.16	21.5	28.5	22.5	0.44	X	64.6	32.3	32.3	74.2	143.5	152	10?	39
LTR0.32	26/29*	22	1.18-1.32	20-22	29	23	0.44	X	56	28	28	X	X	X	X	X	right?
FC10
FC10.1	23.5	26.5	0.88	X	X	X	X	X	X	X	X	88	X	X	X	X
FC10.2	22	25.5	0.86	X	X	X	X	X	X	X	X	78.5	X	X	X	X
FC10.3	26	25.5	1.02	X	X	X	X	X	X	X	X	83.5	X	X	X	X
FC10.4	27	25.5	1.05	X	X	X	X	X	X	X	X	77.5	X	X	X	X
FC10.5	27	25	1.08	19.5	27	21.5	0.45	X	64	31	33	79.5	X	X	X	X
FC10.6	26.5	23	1.15	18?	26.5	20?	0.39?	X	70	35	35	79.5	X	X	X	X
FC10.7	X	X	X	X	X	X	X	X	X	X	X	X	X	X	X	X
MEAN	25.3	25.1	1				0.45?					81.08
VDV-VIII																	Pascual and Sanz, 2000
VDV-VIII.1.1	24	21	1.14286	20	24	19	0.44	X	56	23	33	X	X	X	X	X
VDV-VIII.1.2	25	22	1.13636	19	25	21	0.42	X	69	32	37	X	X	X	X	X
VDV-VIII.1.3	25	23	1.08696	17	25	20	0.42	X	67	37	30	X	X	X	X	X
VDV-VIII.1.4	X	23	X	X	X	X	X	X	73	27	46	X	X	X	X	X
MEAN	24.6	22.25	1.12	18.6	24.6	20	0.42	X	66.2	29.7	36.5	62	117	159	X	34
2002-96-2	28	24?	1.16	22	28	22	0.42	X	61	35	26	X	X	X	X	X	left?
LLII1
LLII1.1	25.5	24	1.0625	16	25.5	X	X	X	X	X	X	69.5	139	X	X	X
LLII1.2	27.5	25	1.1	21	27.5	19	0.37	X	63	30	33	69	140.5	177	3	28.5
LLII1.3	26	23	1.13043	19.5	26	20?	0.42	X	61	29	32	71.5	140	176	3	30
LLII1.4	25	23	1.08696	21	25	20.5	0.37	X	61	29	32	69.5	X	176	4	29.5
LLII1.5	X	X	X	X	X	X	X	X	X	X	X	X	X	X	X	X
MEAN	26	23.75	1.09	19.37	26	19.75	0.38	X	61.6	29.3	32.3	69.87	139.83	176.3	3.3	29.3
