# Supplementary material for: Discriminating between Medium-Sized Tridactyl Trackmakers: Tracking Ornithopod Tracks in the Base of the Cretaceous (Berriasian, Spain)
Source: PLoS One. 2013 Nov 26;8(11):e81830. doi: 10.1371/journal.pone.0081830 (PMC3841126; doi:10.1371/journal.pone.0081830)
Supplement: Appendix S2 — Table with the mean values of the parameters analysed (PL/FL ratio, FL/FW ratio and AT) in the I?oncalensis sample. Abbreviations: see text in Materials and Methods. (XLS) [file pone.0081830.s002.xls]

## Sheet: Hoja1
Trackway	FL	FW	PL	PL/FL	FL/FW	AT
FTS1	22.2	19.9	54.9	2.47297	1.11558	0.39 (1.3)
FTS2	23	20.6	65.3	2.83913	1.1165	X
FTS3	22.3	20	58.6	2.6278	1.115	0.4 (3.3)
FTS4	21.8	20.8	56.4	2.58716	1.04808	0.46 (4.4)
FTS5	20.9	14.8	53.7	2.56938	1.41216	X
FTS6	27	24.5	59.9	2.21852	1.10204	0.41 (6.3)
FTS7	24.1	20.07	60.1	2.49378	1.2008	X
FTS8	26	18.5	62.5	2.40385	1.40541	X
FTS9	27.6	23.1	62.9	2.27899	1.19481	X
FTS10	21.6	18.7	55.3	2.56019	1.15508	0.44 (10.2)
FTS11	22.4	19.6	58.4	2.60714	1.14286	0.4 (11.3)
FTS12	21.3	19.8	57.8	2.71362	1.07576	0.44 (12.1)
FTS19	21	18.5	X	X	1.13514	0.35
LP1	22.36	21.68	65.7	2.93828	1.03137	0.44 (3.8)
LP2	28.4	26	82.8	2.91549	1.09231	0.42 (2.12)
LP3	21.85	20.5	58.77	2.6897	1.06585	0.54 (3.8)
SS26	23.25	21	59.6	2.56344	1.10714	0.39 (26.3)
SS27	20.5	16.5	X	X	1.24242	0.45
VAIV	23.1	23.1	53.75	2.32684	1	0.48 (2)
VDV	24.6	22	60.6	2.46341	1.11818	0.42
LTR5	29	22	74.2	2.55862	1.31818	0.44
FC11	25.3	25.1	81	3.20158	1.00797	0.45
LII1	26	23.75	61.6	2.36923	1.09474	0.38
