# Supplementary material for: Discriminating between Medium-Sized Tridactyl Trackmakers: Tracking Ornithopod Tracks in the Base of the Cretaceous (Berriasian, Spain)
Source: PLoS One. 2013 Nov 26;8(11):e81830. doi: 10.1371/journal.pone.0081830 (PMC3841126; doi:10.1371/journal.pone.0081830)
Supplement: Appendix S3 — PL/FL ratio and FL/FW ratio in the tridactyl ichnotaxa analysed. (XLS) [file pone.0081830.s003.xls]

## Sheet: Hoja1
Tracksite	FL	FW	FL/FW	PL	PL/FL	References	Ichnotaxa	Notes
FTS1	22.2	19.9	1.11558	54.9	2.47297	Barco et al. 2006	I?oncalensis	Previously T. oncalensis
FTS2	23	20.6	1.1165	65.3	2.83913	Barco et al. 2006	I?oncalensis	Previously T. oncalensis
FTS3	22.3	20	1.115	58.6	2.6278	Barco et al. 2006	I?oncalensis	Previously T. oncalensis
FTS4	21.8	20.8	1.04808	56.4	2.58716	Barco et al. 2006	I?oncalensis	Previously T. oncalensis
FTS5	20.9	14.8	1.41216	53.7	2.56938	Barco et al. 2006	I?oncalensis	Previously T. oncalensis
FTS7	24.1	20.07	1.2008	60.1	2.49378	Barco et al. 2006	I?oncalensis	Previously T. oncalensis
FTS8	26	18.5	1.40541	62.5	2.40385	Barco et al. 2006	I?oncalensis	Previously T. oncalensis
FTS9	27.6	23.1	1.19481	62.9	2.27899	Barco et al. 2006	I?oncalensis	Previously T. oncalensis
FTS10	21.6	18.7	1.15508	55.3	2.56019	Barco et al. 2006	I?oncalensis	Previously T. oncalensis
FTS11	22.4	19.6	1.14286	58.4	2.60714	Barco et al. 2006	I?oncalensis	Previously T. oncalensis
FTS12	21.3	19.8	1.07576	57.8	2.71362	Barco et al. 2006	I?oncalensis	Previously T. oncalensis
LP1	22.36	21.68	1.03137	65.7	2.93828	This work	I?oncalensis	Previously T. oncalensis
LP3	21.85	20.5	1.06585	58.77	2.6897	This work	I?oncalensis	Previously T. oncalensis
SS26	23.25	21	1.10714	59.6	2.56344	This work	I?oncalensis	Previously T. oncalensis
VAIV1	23.1	23.1	1	53.75	2.32684	This work	I?oncalensis	Previously T. oncalensis
VDV	24.6	22	1.11818	60.6	2.46341	Pascual et al. 2005	I?oncalensis	Previously T. oncalensis
LTR5	28.7	24.3	1.18107	74.2	2.58537	This work	I?oncalensis	Previously T. oncalensis
FC10.1	25.3	25.1	1.00797	81.08	3.20474	This work	I?oncalensis	Previously T. oncalensis
LLII1	26	23.75	1.09474	69.87	2.68731	This work	I?oncalensis	Previously T. oncalensis
KPA 25	27	22	1.22727	98	3.62963	Lockley et al. 1998a	T.pandemicus
KPA 27	28	22	1.27273	110	3.92857	Lockley et al. 1998a	T.pandemicus
KPA 30	27	22	1.22727	90	3.33333	Lockley et al. 1998a	T.pandemicus
MMA-3	32.6	22.3	1.46188	106.5	3.26687	Lockley et al. 1998a	T.pandemicus
MMA-5	31	21	1.47619	98.5	3.17742	Lockley et al. 1998a	T.pandemicus
MMA-7	30	21	1.42857	102.5	3.41667	Lockley et al. 1998a	T.pandemicus
MMB-2	26	19	1.36842	85.5	3.28846	Lockley et al. 1998a	T.pandemicus
MMB-3	26	20.5	1.26829	104	4	Lockley et al. 1998a	T.pandemicus
MMC-1	26	16	1.625	92	3.53846	Lockley et al. 1998a	T.pandemicus
MMC-4	24	13.5	1.77778	79	3.29167	Lockley et al. 1998a	T.pandemicus
MMC-7	28	17	1.64706	95.5	3.41071	Lockley et al. 1998a	T.pandemicus
MMD-1	31	22	1.40909	116	3.74194	Lockley et al. 1998a	T.pandemicus
MMD-2	27	18	1.5	106	3.92593	Lockley et al. 1998a	T.pandemicus
MMD-3	22	14	1.57143	91	4.13636	Lockley et al. 1998a	T.pandemicus
MME-1	27	19	1.42105	85	3.14815	Lockley et al. 1998a	T.pandemicus
MME-2	33	20	1.65	89	2.69697	Lockley et al. 1998a	T.pandemicus
MME-3	27	17	1.58824	74	2.74074	Lockley et al. 1998a	T.pandemicus
MME-4	30	20	1.5	109	3.63333	Lockley et al. 1998a	T.pandemicus
MME-5	31	22	1.40909	101.5	3.27419	Lockley et al. 1998a	T.pandemicus
MMG-1	32	25	1.28	92	2.875	Lockley et al. 1998a	T.pandemicus
MMG-2	32	18.5	1.72973	109	3.40625	Lockley et al. 1998a	T.pandemicus
MMG-3	23	16	1.4375	69	3	Lockley et al. 1998a	T.pandemicus
MMG-4	35	25	1.4	110	3.14286	Lockley et al. 1998a	T.pandemicus
MMG-5	30	21	1.42857	92	3.06667	Lockley et al. 1998a	T.pandemicus
MMG-8	27	21	1.28571	79	2.92593	Lockley et al. 1998a	T.pandemicus
MMG-9	33	24	1.375	110	3.33333	Lockley et al. 1998a	T.pandemicus
MMG-10	28	19	1.47368	90	3.21429	Lockley et al. 1998a	T.pandemicus
MMG-12	31	19.5	1.58974	92	2.96774	Lockley et al. 1998a	T.pandemicus
MMH-1	26	18	1.44444	76.5	2.94231	Lockley et al. 1998a	T.pandemicus
MMH-2	33	24	1.375	106.5	3.22727	Lockley et al. 1998a	T.pandemicus
MMH-4	26	20	1.3	86	3.30769	Lockley et al. 1998a	T.pandemicus
MMH-5	25	18	1.38889	100	4	Lockley et al. 1998a	T.pandemicus
MMH-E	27	21.5	1.25581	101	3.74074	Lockley et al. 1998a	T.pandemicus
CU 188.80	25	17	1.47059	95	3.8	Mickelson et al. 2004	T.pandemicus
B.Wash	23	16	1.4375	92	4	Lockley and Mickelson, 1997	T.pandemicus
G2.2	15	15.5	0.967742	46.5	3.1	Lockley et al. 1998b	Dineichnus
G2.3	19	19	1	60.5	3.18421	Lockley et al. 1998b	Dineichnus
G2.4	12	11.5	1.04348	39	3.25	Lockley et al. 1998b	Dineichnus
G2.5	11	11	1	35	3.18182	Lockley et al. 1998b	Dineichnus
G2.7	11	11	1	31	2.81818	Lockley et al. 1998b	Dineichnus
G2.8	14	13.5	1.03704	41	2.92857	Lockley et al. 1998b	Dineichnus
G1.10	28	28	1	93	3.32143	Lockley et al. 1998b	Dineichnus
G1.11	18	18	1	62	3.44444	Lockley et al. 1998b	Dineichnus
G1.13	16	16	1	59	3.6875	Lockley et al. 1998b	Dineichnus
MEAN A-B	27	26.65	1.01313	65.1	2.41111	Sarjeant et al. 1998	Iguanodontipus burreyi
MEAN C-D	23.8	27.75	0.857658	62.2	2.61345	Sarjeant et al. 1998	Iguanodontipus burreyi
MEAN E-F-G	30.15	28.25	1.06726	67	2.22222	Sarjeant et al. 1998	Iguanodontipus burreyi
MEAN NQ	41.75	37.97	1.09955	94.03	2.25222	Sarjeant et al. 1998	Iguanodontipus burreyi
I.bill 1	28.6	26.2	1.0916	62.4	2.18182	Meyer and Thuring, 2003	Iguanodontipus billsarjeanti
I.bill 2	35.1	33.8	1.03846	71.7	2.04274	Meyer and Thuring, 2003	Iguanodontipus billsarjeanti
I.bill 3	29.8	28	1.06429	65.9	2.21141	Meyer and Thuring, 2003	Iguanodontipus billsarjeanti
O1	12.67	14.72	0.860734	38.43	3.03315	Lockley et al. 2012	Ornitpodichnus
O2	12.07	14.03	0.860299	40.53	3.35791	Lockley et al. 2012	Ornitpodichnus
O4	12	12.8	0.9375	36.4	3.03333	Lockley et al. 2012	Ornitpodichnus
O5	12.13	14.5	0.836552	38.3	3.15746	Lockley et al. 2012	Ornitpodichnus
LOT	35.1	41.7	0.841727	114.25	3.25499	Lockley et al. 2012	Ornitpodichnus
TW 4´	35.7	35.5	1.00563	70	1.96078	Kim et al. 2009	Ornitpodichnus
TW 4	36.3	39.8	0.91206	80.6	2.22039	Kim et al. 2009	Ornitpodichnus
TW 2	42.7	47.7	0.895178	95.4	2.23419	Kim et al. 2009	Ornitpodichnus
TW 3	43.2	36.4	1.18681	91.5	2.11806	Kim et al. 2009	Ornitpodichnus
TW 5	42.2	56.4	0.748227	91	2.1564	Kim et al. 2009	Ornitpodichnus
TW 1	35.8	56	0.639286	80.3	2.24302	Kim et al. 2009	Ornitpodichnus
A	11	12.1	0.909091	28.35	2.57727	Lockley et al. 2009	Neoanomoepus
B	13.3	11.5	1.15652	30	2.25564	Lockley et al. 2009	Neoanomoepus
C	15.3	10.56	1.44886	25.7	1.67974	Lockley et al. 2009	Neoanomoepus
SAN2-T1	32	26	1.23077	89	2.78125	Santos et al. 2012	Iguanodontipus isp.
SAN2-T2	41	39	1.05128	100	2.43902	Santos et al. 2012	Iguanodontipus isp.
T 1	39	37	1.05	95.5	2.28	Diedrich, 2004	Iguanodontipus isp.
T 2	38	38.75	0.98	91	2.4	Diedrich, 2004	Iguanodontipus isp.
LCU-41	28.1	29.7	0.946128	84.3	3	Pascual-Arribas and Hernández-Medrano, 2011	Iguanodontipus isp.
LCU-10	27.7	28.5	0.97193	88.5	3.19495	Pascual-Arribas and Hernández-Medrano, 2011	Iguanodontipus isp.
LCU-1	28.5	30.3	0.940594	81.7	2.86667	Pascual-Arribas and Hernández-Medrano, 2011	Iguanodontipus isp.
LCU-51	30.5	30.3	1.0066	85.5	2.80328	Pascual-Arribas and Hernández-Medrano, 2011	Iguanodontipus isp.
LCU-4	35.8	36	0.994444	86.5	2.4162	Pascual-Arribas and Hernández-Medrano, 2011	Iguanodontipus isp.
LCU-47	36.5	38.7	0.943152	99.2	2.71781	Pascual-Arribas and Hernández-Medrano, 2011	Iguanodontipus isp.
LCU-5	36.6	39.5	0.926582	90	2.45902	Pascual-Arribas and Hernández-Medrano, 2011	Iguanodontipus isp.
LCU-43	36.6	39.4	0.928934	89.1	2.43443	Pascual-Arribas and Hernández-Medrano, 2011	Iguanodontipus isp.
LCU-53	41.5	42.3	0.981087	102	2.45783	Pascual-Arribas and Hernández-Medrano, 2011	Iguanodontipus isp.
A	29.4	29.2	1.00685	72.9	2.47959	Wright, 1999; Lockley and Wright, 2001	Iguanodontipus isp.
Cb	27.8	32.1	0.866044	63.3	2.27698	Wright, 1999; Lockley and Wright, 2001	Iguanodontipus isp.
CC	58	55	1.05455	124.5	2.14655	Moratalla et al. 1992; Sarjeant et al. 1998	Iguanodontipus burreyi	PL = stride lenght/2 from the original paper
RS A	45	54	0.833333	107	2.37778	Moratalla et al. 1994; Sarjeant et al. 1998	Iguanodontipus burreyi	PL = stride lenght/2 from the original paper
RS B	26.3	26.2	1.00382	69.85	2.65589	Moratalla et al. 1994; Sarjeant et al. 1998	Iguanodontipus burreyi	PL = stride lenght/2 from the original paper
RS C	44.5	46.5	0.956989	104	2.33708	Moratalla et al. 1994; Sarjeant et al. 1998	Iguanodontipus burreyi	PL = stride lenght/2 from the original paper
RS D	36.5	38.3	0.953003	102.15	2.79863	Moratalla et al. 1994; Sarjeant et al. 1998	Iguanodontipus burreyi	PL = stride lenght/2 from the original paper
RS E	37.6	38	0.989474	112	2.97872	Moratalla et al. 1994; Sarjeant et al. 1999	Iguanodontipus burreyi	PL = stride lenght/2 from the original paper
RS F	31.3	31.5	0.993651	77	2.46006	Moratalla et al. 1994; Sarjeant et al. 2000	Iguanodontipus burreyi	PL = stride lenght/2 from the original paper
RS G	36	36.6	0.983607	104	2.88889	Moratalla et al. 1994; Sarjeant et al. 2001	Iguanodontipus burreyi	PL = stride lenght/2 from the original paper
LCR8	24.35	17	1.43235	52	2.13552	Castanera et al. 2013	Unnamed
LCR15	24	17.8	1.34831	58	2.41667	Castanera et al. 2013	Unnamed
LCR16	23	16.37	1.40501	56	2.43478	Castanera et al. 2013	Unnamed
