# Supplementary material for: Discriminating between Medium-Sized Tridactyl Trackmakers: Tracking Ornithopod Tracks in the Base of the Cretaceous (Berriasian, Spain)
Source: PLoS One. 2013 Nov 26;8(11):e81830. doi: 10.1371/journal.pone.0081830 (PMC3841126; doi:10.1371/journal.pone.0081830)
Supplement: Appendix S4 — PL/FL ratio and gait of some of the tridactyl ichnotaxa and other ornithopod tracks analysed. (XLS) [file pone.0081830.s004.xls]

## Sheet: Hoja1
Tracks	PL/FL ratio	Gait	References
I? oncalensis	2.4-2.9	?	This work
T.pandemicus	2.69-4	Bipedal	Lockley et al. 1998a
Dineichnus	2.9-3.6	Bipedal	Lockley et al. 1998b
I.burreyi	2.2-2.6	Bipedal	Sarjeant et al. 1998
I. billsarjeanti	2-2.2	quadrupedal	Meyer and Thuring, 2003
I.sp (Algarve)	2.4-2.7	Bipedal	Santos et al. 2012
I. sp (Obernkirchen)	2-28-2.4	quadrupedal	Diedrich, 2004
I.sp (Huérteles)	2.4-3.1	Bipedal	Pascual-Arribas and Hernández-Medrano, 2011
I sp. (Purbeck limestone)	2.2-2.4	quadrupedal	Wright, 1999
Las Cerradicas	2.1-2.4	quadrupedal	Castanera et al. 2013
Ornitopodichnus 1	3-3.2	Bipedal	Lockley et al. 2012
Ornitopodichnus 2	1.9-2.24	quadrupedal	Kim et al. 2009
Neoanomoepus	1.6-2.5	quadrupedal	Lockley et al. 2009
Dakota (A)	2.29	quadrupedal	Lockley (1987)
Dakota (B)	2.08	quadrupedal	Lockley (1987)
Dakota (C)	2.37	quadrupedal	Lockley (1987)
Dakota (NtH1)	2.02	quadrupedal	Lockley (1987)
Dakota (NtH2)	2.19	quadrupedal	Lockley (1987)
Dakota (DMH.H)	2.48	quadrupedal	Lockley (1987)
Cabezón de Cameros	2.15	quadrupedal	Moratalla et al. 1992
Regumiel de la Sierra A	2.37	quadrupedal	Moratalla et al. 1994
Regumiel de la Sierra B-G	2.33-2.97	Bipedal	Moratalla et al. 1994
